# Supplementary material for: Neutrophils in HNSCC Can Be Associated with Both a Worse or Favorable Prognosis
Source: Biomolecules. 2024 Feb 9;14(2):205. doi: 10.3390/biom14020205 (PMC10886850; doi:10.3390/biom14020205)
Supplement: Supplementary file 1 [file biomolecules-14-00205-s001.zip]

Archive with 1 entries (1 files):
- biomolecules-2814269-supplementary.pdf
